# Supplementary material for: Metabolomics Point out the Effects of Carfilzomib on Aromatic Amino Acid Biosynthesis and Degradation
Source: Int J Mol Sci. 2023 Sep 12;24(18):13966. doi: 10.3390/ijms241813966 (PMC10530946; doi:10.3390/ijms241813966)
Supplement: Supplementary file 1 [file ijms-24-13966-s001.zip]

Archive with 1 entries (1 files):
- ijms-2596251-supplementary.pdf
